# Supplementary material for: Butyrate Produced by Commensal Bacteria Down-Regulates Indolamine 2,3-Dioxygenase 1 (IDO-1) Expression via a Dual Mechanism in Human Intestinal Epithelial Cells
Source: Front Immunol. 2018 Dec 11;9:2838. doi: 10.3389/fimmu.2018.02838 (PMC6297836; doi:10.3389/fimmu.2018.02838)
Supplement: Supplementary file 3 [file Data_Sheet_3.xls]

## Sheet: MatInspector matches
Supplementary Table 2: Predicted GC-box and PPARg motifs in the 1.6 Kb promoter of IDO-1 (using Matinspector from Cogenix, Motifs scoring a core similarity of 1 are listed)
Detailed Family Information	Matrix	Tissue	Opt.	Start position	End position	Anchor position	Strand	Core sim.	Matrix sim.	Sequence
Peroxisome proliferator-activated receptor	V$PPARG.02	Adipose Tissue Connective Tissue Digestive System, Liver	0.88	128	150	139	-	1	0.819	tatgggtgagtcAAAGtgaagac
Peroxisome proliferator-activated receptor	V$PPARG.02	Adipose Tissue Connective Tissue Digestive System, Liver	0.88	683	705	694	-	1	0.809	actgcatttggtAAAGgttttca
Peroxisome proliferator-activated receptor	V$PPARG.02	Adipose Tissue Connective Tissue Digestive System, Liver	0.88	742	764	753	-	1	0.832	aaaagttggagaAAAGgataaaa
GC-Box factors SP1/GC	V$SP1.03	ubiquitous	0.91	802	818	810	-	1	0.849	gcgggGGGCtgatgagg
GC-Box factors SP1/GC	V$SP1.03	ubiquitous	0.91	1030	1046	1038	+	1	0.805	tttccGGGCtgctgaaa
GC-Box factors SP1/GC	V$SP1.03	ubiquitous	0.91	1402	1418	1410	-	1	0.87	cacagGGGCagtgagaa
